# Supplementary material for: Seasonal Temperature Differentially Modulates the Immunotranscriptomic Performance in Atlantic Salmon Skin in Response to Natural Caligus rogercresseyi Infestation in Open-Ocean Cages
Source: Animals (Basel). 2025 Aug 12;15(16):2369. doi: 10.3390/ani15162369 (PMC12382849; doi:10.3390/ani15162369)
Supplement: Supplementary file 1 [file animals-15-02369-s001.zip]

Archive with 4 entries (3 files):
- animals-3731827-supplementary/
- animals-3731827-supplementary/Supplementary Table S1 DEGs.xlsx
- animals-3731827-supplementary/Supplementary Table S2 ClueGO-Table-Autumn.xlsx
- animals-3731827-supplementary/Supplementary Table S3 ClueGO-Table-Spring.xlsx
