# Supplementary material for: Seasonal Temperature Differentially Modulates the Immunotranscriptomic Performance in Atlantic Salmon Skin in Response to Natural Caligus rogercresseyi Infestation in Open-Ocean Cages
Source: Animals (Basel). 2025 Aug 12;15(16):2369. doi: 10.3390/ani15162369 (PMC12382849; doi:10.3390/ani15162369)
Supplement: Supplementary file 1 [file animals-15-02369-s001.zip › animals-3731827-supplementary/Supplementary Table S1 DEGs.xlsx]

## Sheet: table
Gene	Gene full name	Abbreviation	log2FoldChange	regulation	p-value	season
LOC106607160	Aconitase 2	ACO2	-0.718055	downregulated	0.000177906	autumn
amacr	Alpha-Methylacyl-CoA Racemase	AMACR	-1.4928	downregulated	4.07e-05	autumn
LOC106579387	ADP-ribosylation factor-like protein 4D	ARL4D	-1.89966	downregulated	0.000178226	autumn
atp5f1e	ATP synthase F1 subunit epsilon	ATP5F1D	-1.15684	downregulated	0.000201415	autumn
LOC106590033	ATP synthase F(0) complex subunit C3, mitochondrial	ATP5MC3	-1.55286	downregulated	0.000162616	autumn
LOC106600830	ATP synthase F(0) complex subunit C3, mitochondrial	ATP5MC3	-1.31453	downregulated	9.48e-05	autumn
LOC100194712	2-oxoisovalerate dehydrogenase subunit beta, mitochondrial	BCKDHB	-1.04145	downregulated	0.000327666	autumn
bola3	BolA-like protein 3	BOLA3	-1.04321	downregulated	0.000183218	autumn
LOC106584146	BMP/retinoic acid-inducible neural-specific protein 3-like	BRINP3	-1.37331	downregulated	0.000147062	autumn
LOC106573104	chromobox protein homolog 3-like	CBX3	-2.979	downregulated	8.51e-06	autumn
LOC106601037	coiled-coil domain-containing protein 43	CCDC43	-1.02851	downregulated	0.00024123	autumn
chchd7	coiled-coil-helix-coiled-coil-helix domain containing 7	CHCHD7	-0.959358	downregulated	7.56e-05	autumn
LOC106603096	chordin-like protein 2	CHRDL2	-1.03075	downregulated	0.000147055	autumn
LOC106562286	cytochrome c oxidase subunit 4 isoform 1, mitochondrial	COX4I1	-1.2685	downregulated	0.000174643	autumn
LOC100136926	cytochrome P450 1A	CYP1A1	-2.39229	downregulated	1.44e-07	autumn
LOC106582522	dnaJ homolog subfamily B member 6-like	DNAJB6	-1.7603	downregulated	0.000158766	autumn
dcj11	DnaJ homolog subfamily C member 11	DNAJC11	-0.925554	downregulated	0.000281169	autumn
LOC106606889	cytochrome c oxidase subunit 6A, mitochondrial	DNM1L	-1.48319	downregulated	0.000109151	autumn
LOC106609227	dynamin-1-like protein	DNM1L	-1.52649	downregulated	0.000172625	autumn
LOC106576218	enoyl-CoA hydratase domain-containing protein 3, mitochondrial	ECHDC3	-1.05981	downregulated	1.47e-05	autumn
fabp2	fatty acid binding protein 2	FABP2	-1.34471	downregulated	5.71e-05	autumn
LOC106587404	aspartate aminotransferase, mitochondrial	GOT2	-1.24422	downregulated	0.000251079	autumn
guf1	GTP binding elongation factor GUF1	GUF1	-1.26184	downregulated	0.00013918	autumn
higd2a	HIG1 hypoxia inducible domain family member 2A	HIGD2A	-1.31388	downregulated	0.000324039	autumn
hsd17b10	hydroxysteroid (17-beta) dehydrogenase 10	HSD17B10	-1.14551	downregulated	5.17e-05	autumn
LOC100380717	heat shock 70 kDa protein 4	HSPA4	-0.906334	downregulated	9.93e-05	autumn
LOC106609475	insulin-like growth factor I	IGF1R	-0.820333	downregulated	8.71e-05	autumn
LOC106612961	2-hydroxyacyl-CoA lyase 2	ILVBL	-0.990363	downregulated	0.000169541	autumn
kat3	Kynurenine--oxoglutarate transaminase 3	KAT3	-1.12286	downregulated	0.000359546	autumn
LOC106605307	ragulator complex protein LAMTOR2-like	LAMTOR2	-1.16951	downregulated	0.000174654	autumn
lman1	lectin, mannose-binding, 1	LMAN1	-0.79416	downregulated	0.000283225	autumn
LOC106566816	leucine-rich repeat-containing protein 38	LRRC38	-1.8312	downregulated	0.000240628	autumn
lysmd4	LysM, putative peptidoglycan-binding, domain containing 4	LYSMD4	-1.13419	downregulated	5.6e-05	autumn
mat2aa	methionine adenosyltransferase 2Aa	MAT1A	-1.08712	downregulated	0.00028752	autumn
mrpl12	mitochondrial ribosomal protein L12	MRPL12	-1.19453	downregulated	0.000328059	autumn
LOC106580540	39S ribosomal protein L41, mitochondrial	MRPL41	-1.13826	downregulated	0.000237856	autumn
ndufaf5	NADH:ubiquinone oxidoreductase complex assembly factor 5	NDUFAF5	-1.44164	downregulated	0.000252949	autumn
LOC106608198	NADH dehydrogenase [ubiquinone] 1 beta subcomplex subunit 1	NDUFB6	-1.31818	downregulated	1.96e-06	autumn
LOC106561182	uncharacterized	not characterized	-1.96771	downregulated	1.86e-07	autumn
LOC106564892	uncharacterized	not characterized	-1.56377	downregulated	1.61e-05	autumn
LOC106565475	uncharacterized	not characterized	-1.17084	downregulated	4.5e-08	autumn
LOC106571698	uncharacterized	not characterized	-0.601082	downregulated	4.3e-07	autumn
LOC106572631	uncharacterized	not characterized	-1.75665	downregulated	0.00031905	autumn
LOC106581153	uncharacterized	not characterized	-2.01302	downregulated	0.000356716	autumn
LOC106582118	uncharacterized	not characterized	-4.60595	downregulated	0.000210441	autumn
LOC106582803	uncharacterized	not characterized	-1.46804	downregulated	0.000177887	autumn
LOC106602284	nephronectin	NPNT	-0.719121	downregulated	1.41e-05	autumn
LOC106577458	oligosaccharyltransferase complex subunit ostc	OSTC	-0.619142	downregulated	8.39e-05	autumn
oxa1l	OXA1L mitochondrial inner membrane protein	OXA1L	-1.1271	downregulated	0.000169865	autumn
pappa2	pappalysin 2	PAPPA2	-2.95406	downregulated	1.41e-18	autumn
LOC106564349	pyrroline-5-carboxylate reductase 1, mitochondrial-like	PYCR1	-0.934006	downregulated	0.000307964	autumn
LOC106562219	pygopus homolog 1	PYGO1	-1.34094	downregulated	0.000335285	autumn
LOC106583005	R-spondin-1	RSPO1	-2.89048	downregulated	2.06e-14	autumn
LOC106605132	R-spondin-1	RSPO1	-3.92582	downregulated	9.48e-10	autumn
ct054	CT054 protein	SLC52A3	-1.82984	downregulated	6.58e-05	autumn
LOC106605066	riboflavin transporter 2-like	SLC52A3	-1.47981	downregulated	5.63e-05	autumn
LOC106588049	asc-type amino acid transporter 1-like	SLC7A10	-1.01406	downregulated	8.34e-06	autumn
pkdc	protein kinase-like domain containing	STKLD1	-1.54528	downregulated	6.5e-05	autumn
LOC106588119	transmembrane emp24 domain-containing protein 3	TEMED3	-0.77883	downregulated	0.000352421	autumn
timm22	translocase of inner mitochondrial membrane 22 homolog	TIMM22	-1.36782	downregulated	3.64e-05	autumn
timm23a	translocase of inner mitochondrial membrane 23 homolog a	TIMM23	-1.01365	downregulated	0.000142024	autumn
zgc:154142	translocase of inner mitochondrial membrane 8 homolog a	TIMM8A	-3.64489	downregulated	2.3e-06	autumn
LOC106609527	mitochondrial import receptor subunit TOM22 homolog	TOMM22	-1.00808	downregulated	0.000360831	autumn
LOC106606479	TNF receptor-associated protein 1	TRAP1	-1.26261	downregulated	4.49e-05	autumn
LOC106604765	tubulin beta-4B chain	TUBB4B	-1.02397	downregulated	6.52e-05	autumn
LOC106595424	vascular cell adhesion protein 1-like	VCAM1	-1.15068	downregulated	0.000115387	autumn
LOC106607846	zinc finger protein 512	ZNF512	-0.7376	downregulated	0.000237346	autumn
LOC106603271	Acetyl-CoA carboxylase	ACC2	-1.11407	downregulated	1.9736e-05	spring
LOC106585738	Long-chain-fatty-acid--CoA ligase ACSBG2-like	ACSBG2	-0.886665	downregulated	5.56614e-05	spring
adamts1	ADAM Metallopeptidase with Thrombospondin Type 1 Motif 1	ADAMTS1	-1.14144	downregulated	0.000667882	spring
LOC106574336	A disintegrin and metalloproteinase with thrombospondin motifs 1- like	ADAMTS12	-1.15109	downregulated	0.00027339	spring
LOC106599117	Glycogen debranching enzyme-like	AGL	-1.10702	downregulated	0.00150174	spring
LOC106583798	5'-Aminolevulinate Synthase 1	ALAS1	-1.51314	downregulated	9.90108e-06	spring
aldoaa	aldolase a, fructose-bisphosphate, a	ALDOA	-0.758944	downregulated	1.85433e-05	spring
LOC106604152	Annexin A6	ANXA6	-0.770987	downregulated	0.000144531	spring
anxa6	Annexin A6	ANXA6	-0.974058	downregulated	0.00192628	spring
LOC100195226	Adipocyte plasma membrane associated protein	APMAP	-0.73853	downregulated	0.000522906	spring
LOC106587239	cartilage intermediate layer protein, nucleotide pyrophosphohydrolase	CILP	-0.788789	downregulated	0.00204063	spring
col2a1b	collagen, type II, alpha 1b	COL2A1	-0.712819	downregulated	0.000133398	spring
crld2	Cysteine-rich secretory protein LCCL domain-containing 2	CRISPLD2	-1.46648	downregulated	0.000323542	spring
LOC106569802	cysteine/serine-rich nuclear protein 1	CSRNP1	-1.15113	downregulated	0.000558795	spring
csrnp1b	cysteine-serine-rich nuclear protein 1b	CSRNP1	-1.33796	downregulated	0.00027619	spring
LOC106567948	diacylglycerol O-acyltransferase 2	DGAT2	-0.667367	downregulated	0.00239669	spring
LOC106589722	endothelial PAS domain-containing protein 1	EPAS1	-0.653535	downregulated	0.00159683	spring
LOC106589612	fatty acid synthase-like	FASN	-1.02193	downregulated	2.64013e-06	spring
LOC106610271	fatty acid synthase-like	FASN	-1.37985	downregulated	8.64592e-08	spring
LOC106573607	follistatin-related protein 3	FSTL3	-0.841161	downregulated	0.0024716	spring
LOC123723662	glyceraldehyde-3-phosphate dehydrogenase	GAPDH	-0.631216	downregulated	0.00152653	spring
LOC106566713	glycerol-3-phosphate dehydrogenase [NAD(+)], cytoplasmic-like	GPD1	-0.951012	downregulated	3.50122e-06	spring
LOC106573546	lipoprotein lipase	LPL	-0.638663	downregulated	0.000173833	spring
LOC106613695	lipoprotein lipase	LPL	-0.749431	downregulated	6.93616e-05	spring
LOC106569629	lipoprotein lipase	LPL	-0.833604	downregulated	4.25544e-06	spring
mid1ip1l	MID1 interacting protein 1, like	MID1IP1	-0.709749	downregulated	0.000377137	spring
LOC100136486	myosin-6	MYH6	-2.70861	downregulated	0.00186329	spring
LOC106590267	myosin-7-like	MYH7	-1.38809	downregulated	0.00167371	spring
myom1a	myomesin 1a	MYOM1	-1.37502	downregulated	0.0013151	spring
psmd1	proteasome 26S subunit, non-ATPase 1	PSMD1	-0.590359	downregulated	0.000924206	spring
ret7	Retinoid-binding protein 7	RBP7	-0.7703	downregulated	0.000378771	spring
tfr1a	transferrin receptor 1a	TFRC	-1.26773	downregulated	0.000127896	spring
tnca	tenascin Ca	TNC	-0.573951	downregulated	0.00085397	spring
adamts1	ADAM Metallopeptidase with Thrombospondin Type 1 Motif 1	ADAMTS1	1.40997	upregulated	3.5e-07	autumn
LOC106607878	Adhesion G Protein-Coupled Receptor F5	ADGRF5	2.66629	upregulated	3.31e-09	autumn
LOC106599105	Arginase 2	ARG2	2.04177	upregulated	5.59e-05	autumn
asal	Mannose-specific lectin	ASAL	6.98236	upregulated	6.88e-05	autumn
atf3	Activating Transcription Factor 3	ATF3	1.2393	upregulated	0.000234444	autumn
LOC106594559	barrier-to-autointegration factor	BANF1	2.34659	upregulated	0.00019265	autumn
btg2	BTG2 protein	BTG2	1.21041	upregulated	8.92e-11	autumn
LOC106583494	protein BTG2	BTG2	1.34876	upregulated	6.92e-07	autumn
LOC106563110	caspase-7	CASP7	3.05069	upregulated	3.72e-05	autumn
LOC106597311	C-C chemokine receptor type 9	CCR9	1.89251	upregulated	1.26e-06	autumn
cd276	CD276 molecule	CD276	1.97652	upregulated	0.000190944	autumn
cebpb	CCAAT enhancer binding protein beta	CEBPB	1.89619	upregulated	2.45e-05	autumn
LOC106572480	CCAAT/enhancer-binding protein beta-like	CEBPB	2.37837	upregulated	1.02e-06	autumn
cebpd	CCAAT enhancer binding protein delta	CEBPD	1.09073	upregulated	8.41e-05	autumn
LOC100196464	CCAAT/enhancer binding protein (C/EBP), delta	CEBPD	1.07548	upregulated	2.02e-05	autumn
LOC106561282	cilia- and flagella-associated protein 44	CFAP44	1.66434	upregulated	2.74e-06	autumn
crld2	Cysteine-rich secretory protein LCCL domain-containing 2	CRISPLD2	2.02185	upregulated	1.11e-06	autumn
csrnp1b	cysteine-serine-rich nuclear protein 1b	CSRNP1	1.44564	upregulated	2.82e-06	autumn
LOC106569802	cysteine/serine-rich nuclear protein 1	CSRNP1	1.20475	upregulated	3.2e-06	autumn
LOC106602106	testis-specific gene A8 protein-like	CT45A8	2.15008	upregulated	4.52e-11	autumn
LOC106592479	DNA damage-inducible transcript 4 protein	DDIT4	1.96553	upregulated	6.71e-06	autumn
LOC106577395	DNA damage-inducible transcript 4 protein-like	DDIT4L	1.75481	upregulated	1.72e-05	autumn
LOC106593079	putative pre-mRNA-splicing factor ATP-dependent RNA helicase DHX32	DHX32	1.27067	upregulated	0.000225783	autumn
LOC106564265	dnaJ homolog subfamily B member 1	DNAJB1	1.32416	upregulated	1.5e-05	autumn
LOC106569170	desmocollin-2	DSC2	1.73123	upregulated	4.24e-06	autumn
dusp1	dual specificity phosphatase 1	DUSP1	2.05093	upregulated	4.15e-11	autumn
LOC106604105	dual specificity phosphatase 1	DUSP1	1.33737	upregulated	3.92e-08	autumn
dusp2	dusp2	DUSP2	1.39669	upregulated	1.07e-07	autumn
LOC106564480	dual specificity protein phosphatase 5	DUSP5	0.907301	upregulated	0.000288534	autumn
LOC106561046	dual specificity protein phosphatase 8-like	DUSP8	0.816884	upregulated	0.000276478	autumn
LOC123728151	ephrin-A1-like	EFNA1	0.780122	upregulated	0.000343446	autumn
LOC106603906	early growth response protein 1	EGR1	0.878059	upregulated	5.59e-06	autumn
LOC106604926	early growth response protein 1	EGR1	1.0576	upregulated	8.48e-08	autumn
LOC106611930	early growth response protein 1	EGR1	1.29499	upregulated	2.09e-07	autumn
egr3	early growth response protein 3	EGR3	1.21853	upregulated	2.34e-05	autumn
LOC106571348	elongation of very long chain fatty acids protein 7-like	ELOVL7	2.085	upregulated	3.63e-05	autumn
LOC106606683	serine/threonine-protein kinase/endoribonuclease IRE1-like	ERN1	0.605119	upregulated	0.000282001	autumn
f5	coagulation factor V	F5	1.39692	upregulated	2.19e-05	autumn
LOC106595311	IgGFc-binding protein	FCGBP	2.31001	upregulated	5.83e-05	autumn
LOC106571028	proto-oncogene c-Fos	FOS	1.28633	upregulated	7.39e-05	autumn
LOC106608294	proto-oncogene c-Fos	FOS	1.1521	upregulated	2.21e-05	autumn
LOC123723718	protein fosB-like	FOSB	2.25599	upregulated	1.92e-15	autumn
LOC106612490	protein fosB-like	FOSB	2.35502	upregulated	2.64e-11	autumn
fosl1a	FOS like 1, AP-1 transcription factor subunit a	FOSL1	3.05946	upregulated	3.32e-15	autumn
LOC106604712	fos-related antigen 1	FOSL1	2.56953	upregulated	4.54e-08	autumn
fosl2	FOS like 2, AP-1 transcription factor subunit	FOSL2	1.11674	upregulated	6.1e-10	autumn
LOC106602906	fos-related antigen 2	FOSL2	1.4854	upregulated	7.1e-09	autumn
LOC106608192	fos-related antigen 2	FOSL2	2.16869	upregulated	0.00022372	autumn
LOC106597590	fibrous sheath CABYR-binding protein-like	FSCB	1.37359	upregulated	3.42e-05	autumn
LOC106569508	glutamate decarboxylase 1-like	GAD1	1.80425	upregulated	1.8e-07	autumn
LOC106573930	growth arrest and DNA damage-inducible protein GADD45 beta	GADD45B	0.971567	upregulated	0.000135389	autumn
LOC106613608	growth arrest and DNA damage-inducible protein GADD45 beta	GADD45B	0.905634	upregulated	0.000110312	autumn
LOC106594092	acidic amino acid decarboxylase GADL1	GADL1	2.75283	upregulated	0.00018625	autumn
LOC106574150	GRAM domain-containing protein 2B-like	GRAMD2B	1.48185	upregulated	0.000158888	autumn
LOC106593843	E3 ISG15--protein ligase HERC5	HERC5	1.40155	upregulated	0.000120492	autumn
LOC123732782	probable E3 ubiquitin-protein ligase HERC6	HERC6	1.5524	upregulated	6.6e-05	autumn
LOC106590030	heme oxygenase	HMOX1	1.82261	upregulated	1.64e-05	autumn
ier2	immediate early response 2	IER2	0.942944	upregulated	8.11e-06	autumn
ier2a	immediate early response 2a	IER2	1.23858	upregulated	9.37e-10	autumn
LOC106592726	immediate early response gene 2 protein-like	IER2	1.28873	upregulated	2.66e-05	autumn
LOC106590650	immediate early response gene 2 protein	IER2	0.963166	upregulated	0.000123684	autumn
ier3	immediate early response 3	IER3	1.63802	upregulated	4.23e-07	autumn
LOC106613579	immediate early response gene 5 protein	IER5	0.808216	upregulated	0.000245058	autumn
LOC106577091	interferon-induced protein with tetratricopeptide repeats 1-like	IFIT1	3.29868	upregulated	9.38e-06	autumn
ifm5	Interferon-induced transmembrane protein 5	IFITM5	1.12939	upregulated	7.4e-06	autumn
LOC106570815	interleukin-1 beta-like	IL1B	3.87813	upregulated	2.32e-07	autumn
il4ra	Interleukin-4 receptor alpha chain	IL4R	0.85369	upregulated	3.6e-05	autumn
LOC106590411	interferon regulatory factor 8	IRF8	0.912689	upregulated	4.62e-05	autumn
LOC106586664	insulin receptor substrate 2	IRS2	0.910512	upregulated	9.14e-05	autumn
LOC106599547	integral membrane protein 2C	ITM2C	0.859692	upregulated	0.000377492	autumn
LOC123729224	inositol-trisphosphate 3-kinase C-like	ITPKC	1.15712	upregulated	1.87e-05	autumn
LOC106571029	jun dimerization protein 2-like	JDP2	2.21183	upregulated	4.66e-10	autumn
jun	Jun proto-oncogene, AP-1 transcription factor subunit	JUN	0.697458	upregulated	0.000373068	autumn
junb	jun B proto-oncogene	JUNB	1.4219	upregulated	6.96e-08	autumn
LOC106564566	transcription factor jun-B-like	JUNB	1.38489	upregulated	1.48e-05	autumn
LOC106607038	transcription factor jun-B	JUNB	0.886366	upregulated	6.02e-06	autumn
LOC106613630	transcription factor jun-D-like	JUND	0.917972	upregulated	0.000191384	autumn
LOC106599020	transcription factor jun-D	JUND	0.714262	upregulated	0.000303902	autumn
kcnh6b	potassium voltage-gated channel, subfamily H (eag-related), member 6b	KCNH6	4.12584	upregulated	5.2e-07	autumn
LOC100136456	prostaglandin G/H synthase 2	KLF4	1.62474	upregulated	1.14e-05	autumn
LOC106568458	Krueppel-like factor 4	KLF4	1.29251	upregulated	2.02e-05	autumn
LOC106561364	Krueppel-like factor 4	KLF4	1.93453	upregulated	5.94e-07	autumn
klf9	Krueppel-like factor 9	KLF9	0.972379	upregulated	4.77e-05	autumn
LOC106579816	kelch-like protein 20	KLHL20	1.84734	upregulated	0.000341534	autumn
LOC106594684	keratin, type I cytoskeletal 9-like	KRT9	1.53445	upregulated	0.000227294	autumn
LOC106569065	laminin subunit gamma-2	LAMC2	2.26154	upregulated	2.47e-07	autumn
LOC106578585	proto-oncogene tyrosine-protein kinase LCK	LCK	1.75738	upregulated	0.000158768	autumn
lim2.2	lens intrinsic membrane protein 2.2	LIM2	2.6876	upregulated	0.000333494	autumn
lima1	LIM domain and actin binding 1	LIMA1	2.73144	upregulated	1.43e-06	autumn
mal	mal, T-cell differentiation protein	MAL	1.28429	upregulated	4.76e-05	autumn
LOC106593833	multiple C2 and transmembrane domain-containing protein 2-like	MCTP2	1.26376	upregulated	7.85e-05	autumn
LOC106573601	midnolin-like	MIDN	1.38474	upregulated	9.73e-06	autumn
midn	midnolin	MIDN	1.33836	upregulated	1.51e-05	autumn
LOC106584368	MAP kinase-interacting serine/threonine-protein kinase 2-like	MKNK2	0.862706	upregulated	8.38e-05	autumn
LOC106597983	intestinal mucin-like protein	MUC2	1.00592	upregulated	8.89e-05	autumn
LOC123725142	mucin-2-like	MUC2	1.06238	upregulated	7.73e-09	autumn
LOC106586887	interferon-induced GTP-binding protein Mx-like	MX1	1.89531	upregulated	6.75e-05	autumn
mx	interferon-induced GTP-binding protein Mx-like	MX1	1.46721	upregulated	0.000302351	autumn
LOC100136587	Mx3 protein	MX3	0.956559	upregulated	0.000202738	autumn
LOC106589794	myoneurin-like	MYNN	2.02712	upregulated	4.14e-06	autumn
LOC106577966	nuclear factor 7, brain	N7	1.48043	upregulated	1.06e-06	autumn
LOC106579269	nuclear receptor coactivator 7a	NCOA7	2.20143	upregulated	0.000325792	autumn
LOC106582247	serine/threonine-protein kinase Nek5	NEK5	2.45739	upregulated	1.75e-05	autumn
nfkb2	nuclear factor of kappa light polypeptide gene enhancer in B-cells 2, p49/p100	NFKB2	0.911599	upregulated	6.68e-05	autumn
LOC106607598	NF-kappa-B inhibitor alpha	NFKBIA	1.1035	upregulated	1.59e-05	autumn
nocta	nocturnin a	NOCT	1.05973	upregulated	0.000254302	autumn
LOC106583079	uncharacterized	not characterized	1.75967	upregulated	0.000345265	autumn
LOC106584367	uncharacterized	not characterized	1.56459	upregulated	4.45e-08	autumn
LOC106589518	uncharacterized	not characterized	1.74785	upregulated	0.000306071	autumn
LOC106589938	uncharacterized	not characterized	0.906227	upregulated	0.0003339	autumn
LOC106594602	uncharacterized	not characterized	1.12231	upregulated	2.81e-05	autumn
LOC106595863	uncharacterized	not characterized	0.6308	upregulated	3.88e-09	autumn
LOC106597603	uncharacterized	not characterized	1.55848	upregulated	9.68e-05	autumn
LOC106600819	uncharacterized	not characterized	1.69747	upregulated	4.52e-07	autumn
LOC106602845	uncharacterized	not characterized	1.61494	upregulated	0.000306556	autumn
LOC106603059	uncharacterized	not characterized	1.76846	upregulated	7.46e-06	autumn
LOC106606838	uncharacterized	not characterized	3.31237	upregulated	7.35e-05	autumn
LOC106606898	uncharacterized	not characterized	1.4313	upregulated	0.000363043	autumn
LOC106607322	uncharacterized	not characterized	2.4725	upregulated	1.17e-06	autumn
LOC106612380	uncharacterized	not characterized	1.36921	upregulated	4.26e-05	autumn
LOC123725529	uncharacterized	not characterized	3.32244	upregulated	0.000130203	autumn
LOC123726206	uncharacterized	not characterized	1.27693	upregulated	8.24e-06	autumn
LOC123726207	uncharacterized	not characterized	2.11931	upregulated	1.4e-05	autumn
LOC123729692	uncharacterized	not characterized	1.56923	upregulated	0.00012511	autumn
LOC123742391	uncharacterized	not characterized	1.62429	upregulated	0.000136784	autumn
LOC123744634	uncharacterized	not characterized	1.39227	upregulated	3e-05	autumn
LOC123744769	uncharacterized	not characterized	1.50684	upregulated	9.4e-05	autumn
si:ch211-175m2.5	uncharacterized	not characterized	2.42736	upregulated	1.2e-05	autumn
si:dkey-110c1.10	uncharacterized	not characterized	1.73515	upregulated	0.000204382	autumn
zgc:101540	uncharacterized	not characterized	0.826301	upregulated	5.36e-07	autumn
zgc:162730	uncharacterized	not characterized	0.572965	upregulated	0.000244618	autumn
LOC106613447	atrial natriuretic peptide receptor 2	NPR2	2.01641	upregulated	1.28e-05	autumn
LOC106565406	nuclear receptor subfamily 4 group A member 1-like	NR4A1	1.62067	upregulated	3.33e-22	autumn
LOC106583344	probable nuclear hormone receptor HR38	NR4A1	1.47518	upregulated	3.42e-13	autumn
nr4a3	nuclear receptor subfamily 4, group A, member 3	NR4A3	1.75073	upregulated	1.35e-05	autumn
LOC106574458	nuclear receptor subfamily 4, group A, member 3	NR4A3	1.99878	upregulated	2.5e-06	autumn
LOC106600595	ornithine decarboxylase 1	ODC1	1.64264	upregulated	2.68e-05	autumn
LOC106565880	olfactory receptor class A-like protein 1	OR1E1	1.24728	upregulated	2.09e-05	autumn
LOC106563178	protein mono-ADP-ribosyltransferase PARP14-like	PARP14	0.913915	upregulated	0.000101572	autumn
LOC106565577	protein mono-ADP-ribosyltransferase PARP3-like	PARP3	2.12257	upregulated	3.47e-05	autumn
ptafr	platelet-activating factor receptor	PATFR	2.33845	upregulated	1.17e-05	autumn
LOC106568722	cAMP-specific 3',5'-cyclic phosphodiesterase 4B	PDE4B	0.821075	upregulated	9.6e-05	autumn
LOC106572073	serine/threonine-protein kinase pim-1	PIM1	0.880271	upregulated	1.45e-05	autumn
LOC106577847	cytosolic phospholipase A2 gamma	PLA2G4C	4.08951	upregulated	3.44e-05	autumn
LOC106609184	pleckstrin homology domain-containing family A member 5-like	PLEKHA5	0.62544	upregulated	0.000263248	autumn
LOC106570043	PR domain zinc finger protein 1-like	PRDM1	1.97516	upregulated	1.25e-05	autumn
LOC123728159	proteoglycan 4-like	PRG4	2.647	upregulated	3.49e-05	autumn
LOC106583533	prostacyclin synthase	PTGIS	1.4421	upregulated	0.000363052	autumn
LOC106613618	PWWP domain-containing DNA repair factor 3A	PWWP3A	0.736932	upregulated	0.000241041	autumn
LOC106588089	nicotinate-nucleotide pyrophosphorylase [carboxylating]	QPRT	0.966591	upregulated	1.51e-05	autumn
LOC106582157	E3 SUMO-protein ligase RanBP2	RANBP2	0.982239	upregulated	0.000198745	autumn
LOC106560302	regulator of G-protein signaling 21	RGS21	1.96058	upregulated	1.83e-05	autumn
LOC106598526	regulator of G-protein signaling 21	RGS21	1.03787	upregulated	0.000284123	autumn
LOC123732865	18S ribosomal RNA	RNA18S	0.884366	upregulated	0.000212699	autumn
rn182	RING finger protein 182	RNF182	2.11402	upregulated	1.75e-06	autumn
LOC106570013	E3 ubiquitin-protein ligase RNF19B-like	RNF19B	1.03421	upregulated	1.52e-05	autumn
rnf213b	ring finger protein 213b	RNF213	0.734405	upregulated	0.0003021	autumn
LOC106608253	ryanodine receptor 3-like	RYR3	1.50353	upregulated	1.34e-05	autumn
LOC106608552	protein S100-P	S100P	1.1114	upregulated	0.000231298	autumn
LOC106593679	sterile alpha motif domain-containing protein 9-like	SAMD9L	1.32069	upregulated	0.000139694	autumn
sdc4	syndecan 4	SDC4	0.883729	upregulated	0.000205205	autumn
LOC106608947	plasminogen activator inhibitor 1-like	SERPINE1	1.03936	upregulated	0.00018649	autumn
LOC106577897	plasminogen activator inhibitor 1-like	SERPINE1	1.91934	upregulated	3.99e-09	autumn
LOC100195685	serine/threonine-protein kinase SIK2	SIK2	1.52718	upregulated	6.7e-06	autumn
LOC106600502	ski-like protein	SKIL	1.14615	upregulated	2.77e-06	autumn
LOC106601989	monocarboxylate transporter 4	SLC16A3	2.02308	upregulated	6.87e-05	autumn
LOC106609517	sodium-coupled neutral amino acid transporter 2	SLC38A2	1.21492	upregulated	9.6e-06	autumn
s38a2	sodium-coupled neutral amino acid transporter 2	SLC38A2	1.20745	upregulated	1.48e-05	autumn
slc6a1b	solute carrier family 6 member 1b	SLC6A1	2.28322	upregulated	9.11e-06	autumn
LOC106580895	synaptosomal-associated protein 25-like	SNAP25	2.52915	upregulated	9.3e-05	autumn
LOC106601915	suppressor of cytokine signaling 3-like	SOCS3	1.46223	upregulated	5.99e-08	autumn
LOC106606429	suppressor of cytokine signaling 3-like	SOCS3	1.49681	upregulated	7.26e-09	autumn
stat1b	signal transducer and activator of transcription 1b	STAT1	1.08113	upregulated	0.000298146	autumn
LOC123743417	very-long-chain enoyl-CoA reductase-like	TECR	5.18121	upregulated	0.000120262	autumn
tmc2a	transmembrane channel-like 2a	TMC2	2.84232	upregulated	5.27e-06	autumn
LOC106587857	tensin-4-like	TNS4	1.193	upregulated	5.39e-05	autumn
trib3	tribbles pseudokinase 3	TRIB3	1.07498	upregulated	9.67e-08	autumn
LOC106610345	tetratricopeptide repeat protein 39B-like	TTC39B	1.54851	upregulated	0.000194982	autumn
LOC106562989	tubulin alpha chain, testis-specific-like	TUBA1A	1.16614	upregulated	6.15e-06	autumn
LOC106575420	tuftelin-like	TUFT1	0.981991	upregulated	0.000157948	autumn
LOC106603727	ubiquitin carboxyl-terminal hydrolase 2	USP2	1.2238	upregulated	1.18e-05	autumn
xirp2b	xin actin binding repeat containing 2b	XIRP2	2.13069	upregulated	6.03e-06	autumn
LOC106575012	zonadhesin-like	ZAN	2.55844	upregulated	5.21e-05	autumn
tisb	Butyrate response factor 1	ZFP36L1	1.10787	upregulated	2.69e-07	autumn
LOC106604246	zinc finger protein 185-like	ZNF185	1.49032	upregulated	6.71e-05	autumn
lpp60	60 kDa lysophospholipase	ASPG	1.15402	upregulated	6.45208e-07	spring
LOC100136933	beta-2-microglobulin	B2M	0.677275	upregulated	0.00239108	spring
c7b	complement component 7b	C7	0.828554	upregulated	7.97842e-05	spring
LOC100136439	cathelicidin antimicrobial peptide	CAMP	1.29103	upregulated	9.32378e-06	spring
cd74a	CD74 molecule, major histocompatibility complex, class II invariant chain a	CD74	0.635797	upregulated	0.0016326	spring
cfd	complement factor D	CFD	0.731255	upregulated	0.000155986	spring
si:ch73-217n20.1	Complement C3d Receptor 2	CR2	0.577045	upregulated	0.000256477	spring
LOC106569524	elongation factor 2	EEF2	0.669035	upregulated	0.000201764	spring
LOC106600009	elongation factor 2	EEF2	0.705846	upregulated	0.000138271	spring
LOC100136525	elongation factor 1 alpha	ELOF1	0.666778	upregulated	0.000307148	spring
endouc	endonuclease, polyU-specific C	ENDOU	0.731755	upregulated	0.000306618	spring
LOC100136473	follistatin-related protein 1	FSTL1	0.516186	upregulated	0.00254786	spring
gtpbp4	GTP binding protein 4	GTPBP4	0.822466	upregulated	0.00018582	spring
LOC106612469	nucleolar RNA helicase 2	HFM1	0.880645	upregulated	3.11319e-06	spring
hsp90ab1	heat shock protein 90, alpha (cytosolic), class B member 1	HSP90AB1	0.627855	upregulated	0.0012475	spring
LOC106590529	lipocalin-like	LCNL1	1.89005	upregulated	3.32707e-09	spring
LOC123743459	40S ribosomal protein S29-like	LOC107985097	0.800441	upregulated	0.00154897	spring
mbl2	Mannose-binding protein C	MBL2	0.635567	upregulated	0.00222572	spring
LOC106569947	major histocompatibility complex class I-related gene protein	MR1	0.53521	upregulated	0.00195596	spring
gdf-8	myostatin 1b	MSTN	0.829896	upregulated	0.00204902	spring
mstnb	myostatin b	MSTN	1.09438	upregulated	3.2425e-05	spring
nbl1	NBL1, DAN family BMP antagonist	NBL1	0.675037	upregulated	0.000252013	spring
LOC101448051	uncharacterized	not characterized	0.777344	upregulated	0.00132921	spring
LOC106561182	uncharacterized	not characterized	0.986767	upregulated	2.07127e-05	spring
LOC106573482	uncharacterized	not characterized	0.900844	upregulated	2.41076e-05	spring
LOC106578645	uncharacterized	not characterized	0.653821	upregulated	0.000255656	spring
LOC106590176	uncharacterized	not characterized	0.585091	upregulated	0.00121576	spring
si:dkey-9i23.16	uncharacterized	not characterized	0.627857	upregulated	0.00118552	spring
LOC106606551	nuclear GTPase SLIP-GC	NUGGC	0.848807	upregulated	0.00172723	spring
LOC106583520	prolargin-like	PRELP	0.615668	upregulated	0.000425807	spring
LOC106578810	prosaposin	PSAP	0.762558	upregulated	0.0010616	spring
LOC106569513	receptor-type tyrosine-protein phosphatase S	PTPRS	0.987042	upregulated	0.000815945	spring
LOC106588089	nicotinate-nucleotide pyrophosphorylase [carboxylating]	QPRT	0.785421	upregulated	0.000125081	spring
LOC106578982	retinol-binding protein 4-B	RBP4	1.22201	upregulated	5.32125e-08	spring
LOC123727956	5.8S ribosomal RNA	RNA5-8SN5	1.72433	upregulated	7.94349e-05	spring
LOC123738967	5.8S ribosomal RNA	RNA5-8SN6	1.77438	upregulated	5.70096e-05	spring
LOC100136354	ribosomal protein L18a	RPL18A	1.12148	upregulated	0.00023477	spring
LOC106566811	60S ribosomal protein L22	RPL22	0.743037	upregulated	0.00103495	spring
LOC106582975	60S ribosomal protein L22	RPL22	0.700253	upregulated	0.00152113	spring
rpl28	ribosomal protein L28	RPL28	0.78909	upregulated	0.000769095	spring
LOC106566230	60S ribosomal protein L29	RPL29	0.796327	upregulated	0.0012315	spring
rpl29	ribosomal protein L29	RPL29	0.848469	upregulated	0.000266367	spring
LOC106574971	60S ribosomal protein L31	RPL31	0.926719	upregulated	0.000699597	spring
LOC106566201	60S ribosomal protein L32-like	RPL32	0.64565	upregulated	0.00246579	spring
LOC100194561	ribosomal protein L35	RPL35	0.818934	upregulated	0.000413694	spring
rpl35	ribosomal protein L35	RPL35	0.686329	upregulated	0.00255218	spring
LOC106560598	ribosomal protein L36	RPL36	0.748911	upregulated	0.00243343	spring
LOC106604455	ribosomal protein L36a	RPL36A	0.745522	upregulated	0.000493508	spring
LOC106598590	60S ribosomal protein L9	RPL9	0.845939	upregulated	0.00135564	spring
LOC106588994	60S acidic ribosomal protein P1	RPLP1	0.740419	upregulated	0.00132706	spring
rps13	ribosomal protein S13	RPS13	0.663512	upregulated	0.00229006	spring
rig	ribosomal protein S15	RPS15	0.80316	upregulated	0.00221175	spring
rs16	ribosomal protein S16	RPS16	0.761524	upregulated	0.00209552	spring
LOC100194682	ribosomal protein S17	RPS17	0.794719	upregulated	0.000445511	spring
LOC106588387	ribosomal protein S18	RPS18	0.683848	upregulated	0.00247396	spring
rps23	ribosomal protein S23	RPS23	0.70388	upregulated	0.00228391	spring
LOC106581959	ribosomal protein S24	RPS24	0.730346	upregulated	0.0022367	spring
LOC106581113	ribosomal protein S25	RPS25	0.618086	upregulated	0.00179386	spring
LOC106570065	40S ribosomal protein S5	RPS5	0.671067	upregulated	0.00224802	spring
LOC106608110	40S ribosomal protein S7	RPS7	0.673398	upregulated	0.00167364	spring
LOC106587425	probable ribosome biogenesis protein RLP24	RSL24D1	0.934205	upregulated	4.17334e-05	spring
LOC123739904	small nucleolar RNA U85	SCARNA10	0.770241	upregulated	0.0025476	spring
LOC123727584	small Cajal body-specific RNA 2	SCARNA2	0.884263	upregulated	0.000568382	spring
LOC106568929	stress-associated endoplasmic reticulum protein 1	SERP1	0.728955	upregulated	5.75958e-05	spring
LOC123729750	small nucleolar RNA SNORA73 family	SNORA73A	0.835505	upregulated	0.00127813	spring
LOC123742598	small nucleolar RNA SNORD17	SNORD17	1.05435	upregulated	0.000231686	spring
ssra	Translocon-associated protein subunit alpha	SSR1	0.781093	upregulated	4.99117e-05	spring
thbs4a	thrombospondin 4a	THBS4	0.810554	upregulated	6.67706e-05	spring
tyrp-1b	tyrosinase-related protein 1b	TYRP1	0.695861	upregulated	0.0026156	spring
LOC100136537	ubiquitin-60S ribosomal protein L40	UBA52	0.816617	upregulated	0.000734779	spring
