# Supplementary material for: Seasonal Temperature Differentially Modulates the Immunotranscriptomic Performance in Atlantic Salmon Skin in Response to Natural Caligus rogercresseyi Infestation in Open-Ocean Cages
Source: Animals (Basel). 2025 Aug 12;15(16):2369. doi: 10.3390/ani15162369 (PMC12382849; doi:10.3390/ani15162369)
Supplement: Supplementary file 1 [file animals-15-02369-s001.zip › animals-3731827-supplementary/Supplementary Table S2 ClueGO-Table-Autumn.xlsx]

## Sheet: ClueGO Results
N°	ID	Term	Ontology Source	Term PValue	Term PValue Corrected with Bonferroni step down	Group PValue	Group PValue Corrected with Bonferroni step down	GOLevels	GOGroups	% Associated Genes	Nr. Genes	Associated Genes Found
1	GO:0035914	skeletal muscle cell differentiation	GO_BiologicalProcess-EBI-UniProt-GOA-ACAP-ARAP_25.05.2022_00h00	0.00191851	0.0498813	0.00191851	0.00767404	[4, 6, 7]	Group00	5.33333	4	[ATF3, BTG2, FOS, NR4A1]
2	GO:0034113	heterotypic cell-cell adhesion	GO_BiologicalProcess-EBI-UniProt-GOA-ACAP-ARAP_25.05.2022_00h00	0.00112782	0.0349626	0.00112782	0.00902259	[4]	Group01	6.15385	4	[DSC2, KLF4, LCK, VCAM1]
3	GO:0034605	cellular response to heat	GO_BiologicalProcess-EBI-UniProt-GOA-ACAP-ARAP_25.05.2022_00h00	0.00173662	0.0468886	0.00173662	0.00868308	[4, 5]	Group02	5.47945	4	[DNAJB1, DNAJB6, HMOX1, SLC52A3]
4	GO:0042130	negative regulation of T cell proliferation	GO_BiologicalProcess-EBI-UniProt-GOA-ACAP-ARAP_25.05.2022_00h00	0.0158202	0.0158202	0.0158202	0.0158202	[6, 7, 8, 9]	Group03	4	3	[ARG2, CEBPB, SDC4]
5	GO:0045669	positive regulation of osteoblast differentiation	GO_BiologicalProcess-EBI-UniProt-GOA-ACAP-ARAP_25.05.2022_00h00	0.00165032	0.0478593	0.00165032	0.00990193	[4, 5, 6]	Group04	5.55556	4	[CEBPB, CEBPD, JUND, NPNT]
6	GO:0002042	cell migration involved in sprouting angiogenesis	GO_BiologicalProcess-EBI-UniProt-GOA-ACAP-ARAP_25.05.2022_00h00	0.000687052	0.0254209	0.000687052	0.00755758	[5, 6, 7, 8, 9, 10, 11]	Group05	7.01754	4	[EGR3, HMOX1, KLF4, NR4A1]
7	GO:0071384	cellular response to corticosteroid stimulus	GO_BiologicalProcess-EBI-UniProt-GOA-ACAP-ARAP_25.05.2022_00h00	0.0147194	0.0294387	0.0147194	0.0294387	[6, 7]	Group06	4.10959	3	[IGF1R, KLF9, ZFP36L1]
8	GO:0046685	response to arsenic-containing substance	GO_BiologicalProcess-EBI-UniProt-GOA-ACAP-ARAP_25.05.2022_00h00	0.000114791	0.00539517	0.000114791	0.00149228	[3]	Group07	11.1111	4	[ATF3, HMOX1, MKNK2, SLC38A2]
9	GO:0071243	cellular response to arsenic-containing substance	GO_BiologicalProcess-EBI-UniProt-GOA-ACAP-ARAP_25.05.2022_00h00	1.02992e-05	0.000587053	0.000114791	0.00149228	[4]	Group07	20	4	[ATF3, HMOX1, MKNK2, SLC38A2]
10	GO:0008625	extrinsic apoptotic signaling pathway via death domain receptors	GO_BiologicalProcess-EBI-UniProt-GOA-ACAP-ARAP_25.05.2022_00h00	0.000476285	0.020004	0.000476285	0.00571542	[5, 6, 7]	Group08	5.43478	5	[ATF3, HMOX1, MAL, SERPINE1, SKIL]
11	GO:1902041	regulation of extrinsic apoptotic signaling pathway via death domain receptors	GO_BiologicalProcess-EBI-UniProt-GOA-ACAP-ARAP_25.05.2022_00h00	4.93184e-05	0.00251524	0.000476285	0.00571542	[6, 7, 8, 9]	Group08	8.77193	5	[ATF3, HMOX1, MAL, SERPINE1, SKIL]
12	GO:1902043	positive regulation of extrinsic apoptotic signaling pathway via death domain receptors	GO_BiologicalProcess-EBI-UniProt-GOA-ACAP-ARAP_25.05.2022_00h00	0.000177145	0.00814867	0.000476285	0.00571542	[6, 7, 8, 9, 10]	Group08	18.75	3	[ATF3, MAL, SKIL]
13	GO:0045600	positive regulation of fat cell differentiation	GO_BiologicalProcess-EBI-UniProt-GOA-ACAP-ARAP_25.05.2022_00h00	0.0147194	0.0294387	0.00123732	0.00866123	[4, 5, 6]	Group09	4.10959	3	[CEBPB, NOCT, ZFP36L1]
14	GO:0001892	embryonic placenta development	GO_BiologicalProcess-EBI-UniProt-GOA-ACAP-ARAP_25.05.2022_00h00	0.000666192	0.0253153	0.00123732	0.00866123	[3, 4, 5, 6, 7, 8]	Group09	5.05051	5	[CEBPB, DNAJB6, JUNB, SOCS3, ZFP36L1]
15	GO:0000288	nuclear-transcribed mRNA catabolic process, deadenylation-dependent decay	GO_BiologicalProcess-EBI-UniProt-GOA-ACAP-ARAP_25.05.2022_00h00	0.0136635	0.0409906	0.00123732	0.00866123	[6, 7, 8, 9, 10, 11, 12]	Group09	4.22535	3	[BTG2, NOCT, ZFP36L1]
16	GO:0045600	positive regulation of fat cell differentiation	GO_BiologicalProcess-EBI-UniProt-GOA-ACAP-ARAP_25.05.2022_00h00	0.0147194	0.0294387	0.0010629	0.00956613	[4, 5, 6]	Group10	4.10959	3	[CEBPB, NOCT, ZFP36L1]
17	GO:0001892	embryonic placenta development	GO_BiologicalProcess-EBI-UniProt-GOA-ACAP-ARAP_25.05.2022_00h00	0.000666192	0.0253153	0.0010629	0.00956613	[3, 4, 5, 6, 7, 8]	Group10	5.05051	5	[CEBPB, DNAJB6, JUNB, SOCS3, ZFP36L1]
18	GO:0060669	embryonic placenta morphogenesis	GO_BiologicalProcess-EBI-UniProt-GOA-ACAP-ARAP_25.05.2022_00h00	0.00108135	0.0346032	0.0010629	0.00956613	[3, 4, 5, 6, 7, 8, 9]	Group10	10.3448	3	[DNAJB6, SOCS3, ZFP36L1]
19	GO:0060711	labyrinthine layer development	GO_BiologicalProcess-EBI-UniProt-GOA-ACAP-ARAP_25.05.2022_00h00	0.000483779	0.0198349	0.0010629	0.00956613	[4, 5, 6, 7, 8, 9]	Group10	7.69231	4	[DNAJB6, JUNB, SOCS3, ZFP36L1]
20	GO:0060713	labyrinthine layer morphogenesis	GO_BiologicalProcess-EBI-UniProt-GOA-ACAP-ARAP_25.05.2022_00h00	0.000694734	0.0250104	0.0010629	0.00956613	[3, 4, 5, 6, 7, 8, 9, 10]	Group10	12	3	[DNAJB6, SOCS3, ZFP36L1]
21	GO:1902883	negative regulation of response to oxidative stress	GO_BiologicalProcess-EBI-UniProt-GOA-ACAP-ARAP_25.05.2022_00h00	0.000874517	0.0306081	0.00256988	0.00770963	[3, 4, 5, 6]	Group11	11.1111	3	[NR4A3, PYCR1, TRAP1]
22	GO:1901032	negative regulation of response to reactive oxygen species	GO_BiologicalProcess-EBI-UniProt-GOA-ACAP-ARAP_25.05.2022_00h00	0.000472377	0.0203122	0.00256988	0.00770963	[4, 5, 6, 7]	Group11	13.6364	3	[NR4A3, PYCR1, TRAP1]
23	GO:0036474	cell death in response to hydrogen peroxide	GO_BiologicalProcess-EBI-UniProt-GOA-ACAP-ARAP_25.05.2022_00h00	0.00172619	0.0483333	0.00256988	0.00770963	[4, 6, 7, 8]	Group11	8.82353	3	[NR4A3, PYCR1, TRAP1]
24	GO:1903205	regulation of hydrogen peroxide-induced cell death	GO_BiologicalProcess-EBI-UniProt-GOA-ACAP-ARAP_25.05.2022_00h00	0.00119537	0.035861	0.00256988	0.00770963	[5, 6, 7, 8, 9]	Group11	10	3	[NR4A3, PYCR1, TRAP1]
25	GO:1903206	negative regulation of hydrogen peroxide-induced cell death	GO_BiologicalProcess-EBI-UniProt-GOA-ACAP-ARAP_25.05.2022_00h00	0.000472377	0.0203122	0.00256988	0.00770963	[5, 6, 7, 8, 9, 10]	Group11	13.6364	3	[NR4A3, PYCR1, TRAP1]
26	GO:0048660	regulation of smooth muscle cell proliferation	GO_BiologicalProcess-EBI-UniProt-GOA-ACAP-ARAP_25.05.2022_00h00	0.000644848	0.0251491	0.000793186	0.00793186	[4, 5]	Group12	4.02685	6	[ADAMTS1, HMOX1, IGF1R, JUN, NR4A3, STAT1]
27	GO:0046686	response to cadmium ion	GO_BiologicalProcess-EBI-UniProt-GOA-ACAP-ARAP_25.05.2022_00h00	0.0136635	0.0409906	0.000793186	0.00793186	[5]	Group12	4.22535	3	[FOS, HMOX1, JUN]
28	GO:0048661	positive regulation of smooth muscle cell proliferation	GO_BiologicalProcess-EBI-UniProt-GOA-ACAP-ARAP_25.05.2022_00h00	3.16355e-05	0.00167668	0.000793186	0.00793186	[4, 5, 6]	Group12	6.97674	6	[ADAMTS1, HMOX1, IGF1R, JUN, NR4A3, STAT1]
29	GO:1990874	vascular associated smooth muscle cell proliferation	GO_BiologicalProcess-EBI-UniProt-GOA-ACAP-ARAP_25.05.2022_00h00	0.00112782	0.0349626	0.000793186	0.00793186	[5]	Group12	6.15385	4	[ADAMTS1, HMOX1, JUN, NR4A3]
30	GO:1904705	regulation of vascular associated smooth muscle cell proliferation	GO_BiologicalProcess-EBI-UniProt-GOA-ACAP-ARAP_25.05.2022_00h00	0.00100303	0.0341031	0.000793186	0.00793186	[5, 6]	Group12	6.34921	4	[ADAMTS1, HMOX1, JUN, NR4A3]
31	GO:0007006	mitochondrial membrane organization	GO_BiologicalProcess-EBI-UniProt-GOA-ACAP-ARAP_25.05.2022_00h00	0.000231493	0.0104172	6.44574e-05	0.000902404	[5, 6]	Group13	4.87805	6	[DNAJC11, HSPA4, OXA1L, TIMM22, TIMM8A, TOMM22]
32	GO:0051205	protein insertion into membrane	GO_BiologicalProcess-EBI-UniProt-GOA-ACAP-ARAP_25.05.2022_00h00	9.66818e-06	0.000560754	6.44574e-05	0.000902404	[5, 6, 7]	Group13	8.57143	6	[HSPA4, MAL, OXA1L, TIMM22, TIMM8A, TOMM22]
33	GO:0070585	protein localization to mitochondrion	GO_BiologicalProcess-EBI-UniProt-GOA-ACAP-ARAP_25.05.2022_00h00	5.9121e-05	0.00295605	6.44574e-05	0.000902404	[6]	Group13	5	7	[DNM1L, HSPA4, LMAN1, OXA1L, TIMM22, TIMM8A, TOMM22]
34	GO:0072655	establishment of protein localization to mitochondrion	GO_BiologicalProcess-EBI-UniProt-GOA-ACAP-ARAP_25.05.2022_00h00	0.000382185	0.0168162	6.44574e-05	0.000902404	[5, 7]	Group13	4.44444	6	[HSPA4, LMAN1, OXA1L, TIMM22, TIMM8A, TOMM22]
35	GO:0090151	establishment of protein localization to mitochondrial membrane	GO_BiologicalProcess-EBI-UniProt-GOA-ACAP-ARAP_25.05.2022_00h00	6.57728e-06	0.00038806	6.44574e-05	0.000902404	[4, 5, 6, 7, 8]	Group13	13.1579	5	[HSPA4, OXA1L, TIMM22, TIMM8A, TOMM22]
36	GO:0006626	protein targeting to mitochondrion	GO_BiologicalProcess-EBI-UniProt-GOA-ACAP-ARAP_25.05.2022_00h00	0.00107226	0.0353846	6.44574e-05	0.000902404	[5, 6, 7, 8, 9]	Group13	4.54545	5	[HSPA4, LMAN1, TIMM22, TIMM8A, TOMM22]
37	GO:0051204	protein insertion into mitochondrial membrane	GO_BiologicalProcess-EBI-UniProt-GOA-ACAP-ARAP_25.05.2022_00h00	9.13612e-05	0.0044767	6.44574e-05	0.000902404	[5, 6, 7, 8, 9]	Group13	11.7647	4	[HSPA4, TIMM22, TIMM8A, TOMM22]
38	GO:0035994	response to muscle stretch	GO_BiologicalProcess-EBI-UniProt-GOA-ACAP-ARAP_25.05.2022_00h00	0.00108135	0.0346032	8.01435e-07	1.20215e-05	[4]	Group14	10.3448	3	[FOS, JUN, NFKBIA]
39	GO:0140467	integrated stress response signaling	GO_BiologicalProcess-EBI-UniProt-GOA-ACAP-ARAP_25.05.2022_00h00	1.22643e-05	0.000686802	8.01435e-07	1.20215e-05	[4]	Group14	11.6279	5	[CEBPB, CEBPD, FOS, JUN, JUNB]
40	GO:0046686	response to cadmium ion	GO_BiologicalProcess-EBI-UniProt-GOA-ACAP-ARAP_25.05.2022_00h00	0.0136635	0.0409906	8.01435e-07	1.20215e-05	[5]	Group14	4.22535	3	[FOS, HMOX1, JUN]
41	GO:1990874	vascular associated smooth muscle cell proliferation	GO_BiologicalProcess-EBI-UniProt-GOA-ACAP-ARAP_25.05.2022_00h00	0.00112782	0.0349626	8.01435e-07	1.20215e-05	[5]	Group14	6.15385	4	[ADAMTS1, HMOX1, JUN, NR4A3]
42	GO:1904705	regulation of vascular associated smooth muscle cell proliferation	GO_BiologicalProcess-EBI-UniProt-GOA-ACAP-ARAP_25.05.2022_00h00	0.00100303	0.0341031	8.01435e-07	1.20215e-05	[5, 6]	Group14	6.34921	4	[ADAMTS1, HMOX1, JUN, NR4A3]
43	GO:0043620	regulation of DNA-templated transcription in response to stress	GO_BiologicalProcess-EBI-UniProt-GOA-ACAP-ARAP_25.05.2022_00h00	4.14369e-05	0.00215472	8.01435e-07	1.20215e-05	[4, 6, 7, 8, 9, 10, 11]	Group14	9.09091	5	[ATF3, CEBPB, DNAJB1, HMOX1, JUN]
44	GO:0043618	regulation of transcription from RNA polymerase II promoter in response to stress	GO_BiologicalProcess-EBI-UniProt-GOA-ACAP-ARAP_25.05.2022_00h00	2.34909e-05	0.00126851	8.01435e-07	1.20215e-05	[5, 7, 8, 9, 10, 11, 12]	Group14	10.2041	5	[ATF3, CEBPB, DNAJB1, HMOX1, JUN]
45	GO:0009612	response to mechanical stimulus	GO_BiologicalProcess-EBI-UniProt-GOA-ACAP-ARAP_25.05.2022_00h00	4.62564e-06	0.000277538	2.55851e-08	4.09361e-07	[3]	Group15	4.40529	10	[BTG2, FOS, FOSB, IGF1R, JUN, JUND, NFKBIA, SLC38A2, STAT1, TMC2]
46	GO:0035994	response to muscle stretch	GO_BiologicalProcess-EBI-UniProt-GOA-ACAP-ARAP_25.05.2022_00h00	0.00108135	0.0346032	2.55851e-08	4.09361e-07	[4]	Group15	10.3448	3	[FOS, JUN, NFKBIA]
47	GO:0046683	response to organophosphorus	GO_BiologicalProcess-EBI-UniProt-GOA-ACAP-ARAP_25.05.2022_00h00	0.000382185	0.0168162	2.55851e-08	4.09361e-07	[4]	Group15	4.44444	6	[BCKDHB, FOS, FOSB, RYR3, STAT1, ZFP36L1]
48	GO:0140467	integrated stress response signaling	GO_BiologicalProcess-EBI-UniProt-GOA-ACAP-ARAP_25.05.2022_00h00	1.22643e-05	0.000686802	2.55851e-08	4.09361e-07	[4]	Group15	11.6279	5	[CEBPB, CEBPD, FOS, JUN, JUNB]
49	GO:0014074	response to purine-containing compound	GO_BiologicalProcess-EBI-UniProt-GOA-ACAP-ARAP_25.05.2022_00h00	9.92915e-05	0.00476599	2.55851e-08	4.09361e-07	[5]	Group15	4.60526	7	[BCKDHB, FOS, FOSB, RYR3, SLC6A1, STAT1, ZFP36L1]
50	GO:0046686	response to cadmium ion	GO_BiologicalProcess-EBI-UniProt-GOA-ACAP-ARAP_25.05.2022_00h00	0.0136635	0.0409906	2.55851e-08	4.09361e-07	[5]	Group15	4.22535	3	[FOS, HMOX1, JUN]
51	GO:0051591	response to cAMP	GO_BiologicalProcess-EBI-UniProt-GOA-ACAP-ARAP_25.05.2022_00h00	0.000551848	0.0220739	2.55851e-08	4.09361e-07	[4, 5, 6]	Group15	5.26316	5	[BCKDHB, FOS, FOSB, STAT1, ZFP36L1]
52	GO:0051592	response to calcium ion	GO_BiologicalProcess-EBI-UniProt-GOA-ACAP-ARAP_25.05.2022_00h00	1.65487e-05	0.000910177	2.55851e-08	4.09361e-07	[5]	Group15	5.03145	8	[FOS, FOSB, ITPKC, JUN, JUNB, JUND, RYR3, SLC6A1]
53	GO:0071277	cellular response to calcium ion	GO_BiologicalProcess-EBI-UniProt-GOA-ACAP-ARAP_25.05.2022_00h00	4.39853e-06	0.00026831	2.55851e-08	4.09361e-07	[6]	Group15	7.44681	7	[FOS, FOSB, ITPKC, JUN, JUNB, JUND, RYR3]

## Sheet: Processes
N°	ID	Term
1	GO:0035914	skeletal muscle cell differentiation
2	GO:0034113	heterotypic cell-cell adhesion
3	GO:0034605	cellular response to heat
4	GO:0042130	negative regulation of T cell proliferation
5	GO:0045669	positive regulation of osteoblast differentiation
6	GO:0002042	cell migration involved in sprouting angiogenesis
7	GO:0071384	cellular response to corticosteroid stimulus
8	GO:0046685	response to arsenic-containing substance
9	GO:0071243	cellular response to arsenic-containing substance
10	GO:0008625	extrinsic apoptotic signaling pathway via death domain receptors
11	GO:1902041	regulation of extrinsic apoptotic signaling pathway via death domain receptors
12	GO:1902043	positive regulation of extrinsic apoptotic signaling pathway via death domain receptors
13	GO:0045600	positive regulation of fat cell differentiation
14	GO:0001892	embryonic placenta development
15	GO:0000288	nuclear-transcribed mRNA catabolic process, deadenylation-dependent decay
16	GO:0045600	positive regulation of fat cell differentiation
17	GO:0001892	embryonic placenta development
18	GO:0060669	embryonic placenta morphogenesis
19	GO:0060711	labyrinthine layer development
20	GO:0060713	labyrinthine layer morphogenesis
21	GO:1902883	negative regulation of response to oxidative stress
22	GO:1901032	negative regulation of response to reactive oxygen species
23	GO:0036474	cell death in response to hydrogen peroxide
24	GO:1903205	regulation of hydrogen peroxide-induced cell death
25	GO:1903206	negative regulation of hydrogen peroxide-induced cell death
26	GO:0048660	regulation of smooth muscle cell proliferation
27	GO:0046686	response to cadmium ion
28	GO:0048661	positive regulation of smooth muscle cell proliferation
29	GO:1990874	vascular associated smooth muscle cell proliferation
30	GO:1904705	regulation of vascular associated smooth muscle cell proliferation
31	GO:0007006	mitochondrial membrane organization
32	GO:0051205	protein insertion into membrane
33	GO:0070585	protein localization to mitochondrion
34	GO:0072655	establishment of protein localization to mitochondrion
35	GO:0090151	establishment of protein localization to mitochondrial membrane
36	GO:0006626	protein targeting to mitochondrion
37	GO:0051204	protein insertion into mitochondrial membrane
38	GO:0035994	response to muscle stretch
39	GO:0140467	integrated stress response signaling
40	GO:0046686	response to cadmium ion
41	GO:1990874	vascular associated smooth muscle cell proliferation
42	GO:1904705	regulation of vascular associated smooth muscle cell proliferation
43	GO:0043620	regulation of DNA-templated transcription in response to stress
44	GO:0043618	regulation of transcription from RNA polymerase II promoter in response to stress
45	GO:0009612	response to mechanical stimulus
46	GO:0035994	response to muscle stretch
47	GO:0046683	response to organophosphorus
48	GO:0140467	integrated stress response signaling
49	GO:0014074	response to purine-containing compound
50	GO:0046686	response to cadmium ion
51	GO:0051591	response to cAMP
52	GO:0051592	response to calcium ion
53	GO:0071277	cellular response to calcium ion
