# Supplementary material for: Seasonal Temperature Differentially Modulates the Immunotranscriptomic Performance in Atlantic Salmon Skin in Response to Natural Caligus rogercresseyi Infestation in Open-Ocean Cages
Source: Animals (Basel). 2025 Aug 12;15(16):2369. doi: 10.3390/ani15162369 (PMC12382849; doi:10.3390/ani15162369)
Supplement: Supplementary file 1 [file animals-15-02369-s001.zip › animals-3731827-supplementary/Supplementary Table S3 ClueGO-Table-Spring.xlsx]

## Sheet: ClueGO Results
N°	ID	Term	Ontology Source	Term PValue	Term PValue Corrected with Bonferroni step down	Group PValue	Group PValue Corrected with Bonferroni step down	GOLevels	GOGroups	% Associated Genes	Nr. Genes	Associated Genes Found
1	GO:0002181	cytoplasmic translation	GO_BiologicalProcess-EBI-UniProt-GOA-ACAP-ARAP_25.05.2022_00h00	2.31842e-28	3.94131e-27	2.31842e-28	3.01394e-27	[5, 6, 7, 8]	Group00	13.1429	23	[RPL18A, RPL22, RPL28, RPL29, RPL31, RPL32, RPL35, RPL36, RPL36A, RPL9, RPLP1, RPS13, RPS15, RPS16, RPS17, RPS18, RPS23, RPS24, RPS25, RPS5, RPS7, RSL24D1, UBA52]
2	GO:0006414	translational elongation	GO_BiologicalProcess-EBI-UniProt-GOA-ACAP-ARAP_25.05.2022_00h00	0.00278185	0.019473	0.00278185	0.0139093	[5, 6, 7, 8]	Group01	4.61538	3	[EEF2, ELOF1, RPLP1]
3	GO:0019217	regulation of fatty acid metabolic process	GO_BiologicalProcess-EBI-UniProt-GOA-ACAP-ARAP_25.05.2022_00h00	0.000818715	0.00900587	0.000818715	0.00654972	[5, 6, 8]	Group02	4.12371	4	[ACACB, CD74, DGAT2, MID1IP1]
4	GO:0042255	ribosome assembly	GO_BiologicalProcess-EBI-UniProt-GOA-ACAP-ARAP_25.05.2022_00h00	0.00303218	0.0151609	0.00303218	0.0121287	[6, 7]	Group03	4.47761	3	[RPS15, RPS5, RSL24D1]
5	GO:0042273	ribosomal large subunit biogenesis	GO_BiologicalProcess-EBI-UniProt-GOA-ACAP-ARAP_25.05.2022_00h00	0.00401556	0.00401556	0.00401556	0.00803112	[5, 6]	Group04	4.05405	3	[GTPBP4, RPL35, RSL24D1]
6	GO:0042274	ribosomal small subunit biogenesis	GO_BiologicalProcess-EBI-UniProt-GOA-ACAP-ARAP_25.05.2022_00h00	6.18739e-08	9.89982e-07	6.18739e-08	7.42486e-07	[5, 6]	Group05	8.53659	7	[RPS15, RPS16, RPS17, RPS24, RPS25, RPS5, RPS7]
7	GO:0051289	protein homotetramerization	GO_BiologicalProcess-EBI-UniProt-GOA-ACAP-ARAP_25.05.2022_00h00	0.00357335	0.00714671	0.00357335	0.0107201	[8]	Group06	4.22535	3	[ACACB, ALDOA, B2M]
8	GO:0051873	killing by host of symbiont cells	GO_BiologicalProcess-EBI-UniProt-GOA-ACAP-ARAP_25.05.2022_00h00	0.000419435	0.00503322	0.000419435	0.00419435	[4, 5, 6]	Group07	8.82353	3	[CAMP, GAPDH, MBL2]
9	GO:0071622	regulation of granulocyte chemotaxis	GO_BiologicalProcess-EBI-UniProt-GOA-ACAP-ARAP_25.05.2022_00h00	0.00200803	0.0160642	0.00200803	0.0120482	[5, 6, 7, 8]	Group08	5.17241	3	[CD74, MSTN, THBS4]
10	GO:0006957	complement activation, alternative pathway	GO_BiologicalProcess-EBI-UniProt-GOA-ACAP-ARAP_25.05.2022_00h00	8.34541e-05	0.00116836	8.34541e-05	0.000917995	[4, 5, 6, 7, 8]	Group09	15	3	[C7, CFD, CR2]
11	GO:0014888	striated muscle adaptation	GO_BiologicalProcess-EBI-UniProt-GOA-ACAP-ARAP_25.05.2022_00h00	0.00109171	0.0109171	0.00109171	0.00764199	[3, 5]	Group10	6.38298	3	[MSTN, MYH6, MYH7]
12	GO:0019884	antigen processing and presentation of exogenous antigen	GO_BiologicalProcess-EBI-UniProt-GOA-ACAP-ARAP_25.05.2022_00h00	0.00163424	0.0147082	0.00448968	0.00448968	[3]	Group11	5.55556	3	[B2M, CD74, MR1]
13	GO:0048002	antigen processing and presentation of peptide antigen	GO_BiologicalProcess-EBI-UniProt-GOA-ACAP-ARAP_25.05.2022_00h00	0.00329594	0.0131837	0.00448968	0.00448968	[3]	Group11	4.34783	3	[B2M, CD74, MR1]
14	GO:0046620	regulation of organ growth	GO_BiologicalProcess-EBI-UniProt-GOA-ACAP-ARAP_25.05.2022_00h00	0.000818715	0.00900587	0.000818715	0.00654972	[3, 4, 5]	Group12	4.12371	4	[ACACB, MYH6, RBP4, SERP1]
15	GO:0060420	regulation of heart growth	GO_BiologicalProcess-EBI-UniProt-GOA-ACAP-ARAP_25.05.2022_00h00	0.00290535	0.0174321	0.000818715	0.00654972	[4, 5, 6, 7, 8]	Group12	4.54545	3	[ACACB, MYH6, RBP4]
16	GO:0070542	response to fatty acid	GO_BiologicalProcess-EBI-UniProt-GOA-ACAP-ARAP_25.05.2022_00h00	0.00343292	0.0102988	0.000543347	0.00489012	[4, 5]	Group13	4.28571	3	[DGAT2, LPL, MBL2]
17	GO:0072567	chemokine (C-X-C motif) ligand 2 production	GO_BiologicalProcess-EBI-UniProt-GOA-ACAP-ARAP_25.05.2022_00h00	0.000112038	0.00145649	0.000543347	0.00489012	[4, 7]	Group13	13.6364	3	[CD74, LPL, MBL2]
18	GO:2000341	regulation of chemokine (C-X-C motif) ligand 2 production	GO_BiologicalProcess-EBI-UniProt-GOA-ACAP-ARAP_25.05.2022_00h00	0.000112038	0.00145649	0.000543347	0.00489012	[5, 6, 7, 8]	Group13	13.6364	3	[CD74, LPL, MBL2]
19	GO:2000343	positive regulation of chemokine (C-X-C motif) ligand 2 production	GO_BiologicalProcess-EBI-UniProt-GOA-ACAP-ARAP_25.05.2022_00h00	3.38302e-05	0.000507452	0.000543347	0.00489012	[5, 6, 7, 8, 9]	Group13	20	3	[CD74, LPL, MBL2]

## Sheet: Processes
node number	ID	Term
1	GO:0002181	cytoplasmic translation
2	GO:0006414	translational elongation
3	GO:0019217	regulation of fatty acid metabolic process
4	GO:0042255	ribosome assembly
5	GO:0042273	ribosomal large subunit biogenesis
6	GO:0042274	ribosomal small subunit biogenesis
7	GO:0051289	protein homotetramerization
8	GO:0051873	killing by host of symbiont cells
9	GO:0071622	regulation of granulocyte chemotaxis
10	GO:0006957	complement activation, alternative pathway
11	GO:0014888	striated muscle adaptation
12	GO:0019884	antigen processing and presentation of exogenous antigen
13	GO:0048002	antigen processing and presentation of peptide antigen
14	GO:0046620	regulation of organ growth
15	GO:0060420	regulation of heart growth
16	GO:0070542	response to fatty acid
17	GO:0072567	chemokine (C-X-C motif) ligand 2 production
18	GO:2000341	regulation of chemokine (C-X-C motif) ligand 2 production
19	GO:2000343	positive regulation of chemokine (C-X-C motif) ligand 2 production
